# Supplementary material for: Evaluation of Haptoglobin and Its Proteoforms as Glioblastoma Markers
Source: Int J Mol Sci. 2021 Jun 18;22(12):6533. doi: 10.3390/ijms22126533 (PMC8234662; doi:10.3390/ijms22126533)
Supplement: Supplementary file 1 [file ijms-22-06533-s001.zip]

Archive with 3 entries (3 files):
- SupplTable1.xlsx
- SupplTable2.xlsx
- SupplTable3.xlsx
