# Supplementary material for: Evaluation of Haptoglobin and Its Proteoforms as Glioblastoma Markers
Source: Int J Mol Sci. 2021 Jun 18;22(12):6533. doi: 10.3390/ijms22126533 (PMC8234662; doi:10.3390/ijms22126533)
Supplement: Supplementary file 1 [file ijms-22-06533-s001.zip › SupplTable1.xlsx]

## Sheet: Sample
																													After separation by 2DE and staining with Coomassie R350, the gel pieces with a diameter of 1.5 mm, corresponding to a protein spots were excised and treated according to protocol.
																													Proteolysis was performed by incubation with trypsin (“Trypsin Gold”, 10 µg/mL) at least 4 h at 37 °C. Tryptic peptides were dissolved in 5% (v/v) formic acid. MS/MS analysis was carried out in duplicate on an Orbitrap Q-Exactive Plus (Thermo Scientific)

## Sheet: 1(E4)
Main Accession	Description	Gene Name	Coverage [%]	Spectrum Counting emPAI	Confidently Localized Modification Sites	#Validated Peptides	Score	Confidence [%]
P02766	Transthyretin (TTHY_HUMAN)	TTR	69.39	3.39397		9	Infinity	100
P69905	Hemoglobin subunit alpha (HBA_HUMAN)	HBA1	46.48	1.27585	Oxidation of M(M33, M77)	5	Infinity	100
P00738	Haptoglobin (HPT_HUMAN)	HP	13.05	0.550516	Methylation of K(K151)	8	Infinity	100
P01857	Immunoglobulin heavy constant gamma 1 (IGHG1_HUMAN)	IGHG1	8.79	0.160155		2	Infinity	100
P02768	Serum albumin (ALBU_HUMAN)	ALB	4.11	0.0867874		3	Infinity	100
Q86YZ3	Hornerin (HORN_HUMAN)	HRNR	3.61	0.0254842		2	Infinity	100
	Haptoglobin (HPT_HUMAN)
Protein(s)	Sequence	Position	Variable Modifications	#Validated PSMs	#PSMs	Confidence [%]
P00738; P00738-2	TEGDGVYTLNNEK	119; 60		3	3	100
P00738; P00739; P00739-2	LRTEGDGVYTLNDKK	58; 59; 96		2	2	100
P00738; P00738-2; P00739; P00739-2	AVGDKLPECEAVCGKPK	137; 78; 79; 116	Methylation of K (15)	4	4	100
P00738; P00739; P00739-2	TEGDGVYTLNDKK	60; 61; 98		1	3	100
P00738; P00738-2; P00739; P00739-2	AVGDKLPECEAVCGKPK	137; 78; 79; 116		5	5	100
P00738; P00739; P00739-2	TEGDGVYTLNDKKQWINK	60; 61; 98		6	6	100
P00738; P00738-2	LRTEGDGVYTLNNEKQWINK	117; 58		5	5	100
P00738; P00738-2; P00739; P00739-2	LPECEAVCGKPK	142; 83; 84; 121		2	2	100
P00738; P00739; P00739-2	TEGDGVYTLNDK	60; 61; 98		3	3	100
P00738; P00738-2	YQCKNYYK	50, 109; 50		2	2	100
P00738; P00738-2	TEGDGVYTLNNEKQWINK	119; 60		5	5	100
P00738; P00738-2	LRTEGDGVYTLNNEK	117; 58		4	4	100

## Sheet: 2(E3)
	Main Accession	Description	Gene Name	Coverage [%]	Spectrum Counting emPAI	Confidently Localized Modification Sites	#Validated Peptides	Score	Confidence [%]
16	P00738	Haptoglobin (HPT_HUMAN)	HP	19.21	1.15443	Acetylation of K(K131); Methylation of K(K94, K151)	14	Infinity	100
15	P69905	Hemoglobin subunit alpha (HBA_HUMAN)	HBA1	77.46	3.39397	Oxidation of M(M33, M77)	9	Infinity	100
6	P01834	Immunoglobulin kappa constant (IGKC_HUMAN)	IGKC	47.66	0.778279		3	Infinity	100
1	P52758	2-iminobutanoate/2-iminopropanoate deaminase (RIDA_HUMAN)	RIDA	33.58	0.389495	Oxidation of M(M39)	2	Infinity	100
13	P68871	Hemoglobin subunit beta (HBB_HUMAN)	HBB	19.73	0.359356	Oxidation of M(M56)	2	Infinity	100
	Haptoglobin (HPT_HUMAN)
Protein(s)	Sequence	Position	Variable Modifications	#Validated PSMs	#PSMs	Confidence [%]
P00738; P00738-2	TEGDGVYTLNNEK	119; 60		38	41	100
P00738; P00738-2	TEGDGVYTLNNEKQWINK	119; 60	Acetylation of K (13)	2	2	100
P00738; P00739; P00739-2	LRTEGDGVYTLNDKK	58; 59; 96		3	4	100
P00738; P00738-2; P00739; P00739-2	AVGDKLPECEAVCGKPK	137; 78; 79; 116	Methylation of K (15)	6	6	100
P00738; P00739; P00739-2	TEGDGVYTLNDKK	60; 61; 98		8	19	100
P00738; P00738-2; P00739; P00739-2	AVGDKLPECEAVCGKPK	137; 78; 79; 116		27	29	100
P00738; P00738-2; P00739; P00739-2	LPECEAVCGKPK	142; 83; 84; 121	Methylation of K (10)	3	6	100
P00738	LPECEADDGCPKPPEIAHGYVEHSVR	83		12	12	100
P00738; P00739; P00739-2	LRTEGDGVYTLNDK	58; 59; 96		21	22	100
P00738; P00738-2; P00739; P00739-2	LPECEAVCGKPK	142; 83; 84; 121		32	35	100
P00738; P00739; P00739-2	TEGDGVYTLNDK	60; 61; 98		29	29	100
P00738	LPECEADDGCPKPPEIAHGYVEHSVR	83	Methylation of K (12)	6	6	100
P00738; P00738-2	TEGDGVYTLNNEKQWINK	119; 60		2	2	100
P00738; P00738-2	LRTEGDGVYTLNNEK	117; 58		28	31	100

## Sheet: 3(E5)
Main Accession	Description	Gene Name	Coverage [%]	Spectrum Counting emPAI	Confidently Localized Modification Sites	#Validated Peptides	Score	Confidence [%]
P69905	Hemoglobin subunit alpha (HBA_HUMAN)	HBA1	38.03	0.637894	Oxidation of M(M33, M77)	3	Infinity	100
P00738	Haptoglobin (HPT_HUMAN)	HP	17	0.389495		6	Infinity	100
P01834	Immunoglobulin kappa constant (IGKC_HUMAN)	IGKC	13.08	0.211528		1	Infinity	100
P81605	Dermcidin (DCD_HUMAN)	DCD	10	0.178769		1	Infinity	100
P01857	Immunoglobulin heavy constant gamma 1 (IGHG1_HUMAN)	IGHG1	3.64	0.0771051		1	Infinity	100
P08263	Glutathione S-transferase A1 (GSTA1_HUMAN)	GSTA1	12.16	0.0680004		1	Infinity	100
P02768	Albumin (ALBU_HUMAN)	ALB	2.46	0.0570521		2	Infinity	100
Q92782	Zinc finger protein neuro-d4 (DPF1_HUMAN)	DPF1	5.53	0.0471285		1	Infinity	100
Q6PCE3	Glucose 1,6-bisphosphate synthase (PGM2L_HUMAN)	PGM2L1	3.05	0.0307608	Acetylation of K(K200)	1	Infinity	100
O95831	Apoptosis-inducing factor 1, mitochondrial (AIFM1_HUMAN)	AIFM1	3.26	0.0295756	Phosphorylation of T(T328)	1	Infinity	100
	Haptoglobin (HPT_HUMAN)
Protein(s)	Sequence	Position	Variable Modifications	#Validated PSMs	#PSMs	Confidence [%]
P00738	LPECEADDGCPKPPEIAHGYVEHSVR	83		4	4	100
P00738	LPECEADDGCPK	83		2	2	100
P00738; P00739; P00739-2	TEGDGVYTLNDK	60; 61; 98		13	15	100
P00738; P00738-2	TEGDGVYTLNNEK	119; 60		15	15	100
P00738; P00738-2; P00739; P00739-2	NPANPVQR	154; 95; 96; 133		9	9	100
P00738; P00738-2; P00739; P00739-2	LPECEAVCGK	142; 83; 84; 121		15	15	100

## Sheet: 4(B7)
Main Accession	Description	Gene Name	Coverage [%]	Spectrum Counting emPAI	Confidently Localized Modification Sites	#Validated Peptides	Score	Confidence [%]
P27169	Serum paraoxonase/arylesterase 1 (PON1_HUMAN)	PON1	38.03	1.34623	Oxidation of M(M12, M88)	10	Infinity	92.8571
P00738	Haptoglobin (HPT_HUMAN)	HP	9.36	0.245197	Oxidation of M(M300)	4	Infinity	92.8571
	Haptoglobin (HPT_HUMAN)
Protein(s)	Sequence	Position	Variable Modifications	#Validated PSMs	#PSMs	Confidence [%]
P00738; P00738-2	YVMLPVADQDQCIR	298; 239	Oxidation of M (3)	1	2	100
P00738; P00738-2	YVMLPVADQDQCIR	298; 239		2	2	100
P00738; P00738-2; P00739; P00739-2	SCAVAEYGVYVK	380; 321; 322; 359		1	1	100
P00738; P00738-2; P00739; P00739-2	DIAPTLTLYVGK	216; 157; 158; 195		2	4	100

## Sheet: 4а(B11)
Main Accession	Description	Gene Name	Coverage [%]	Spectrum Counting emPAI	Confidently Localized Modification Sites	#Validated Peptides	Score	Confidence [%]
P25311	Zinc-alpha-2-glycoprotein (ZA2G_HUMAN)	AZGP1	49.66	1.25393	Oxidation of M(M80, M98)	12	Infinity	100
P60709	Actin, cytoplasmic 1 (ACTB_HUMAN)	ACTB	10.4	0.132541	Oxidation of M(M119, M123, M132)	2	Infinity	100
P00738	Haptoglobin (HPT_HUMAN)	HP	6.4	0.178769	Oxidation of M(M300)	3	Infinity	100
	Haptoglobin (HPT_HUMAN)
Protein(s)	Sequence	Position	Variable Modifications	#Validated PSMs	#PSMs	Confidence [%]
P00738; P00738-2	YVMLPVADQDQCIR	298; 239		2	2	100
P00738; P00738-2	YVMLPVADQDQCIR	298; 239	Oxidation of M (3)	1	2	100
P00738; P00738-2; P00739; P00739-2	DIAPTLTLYVGK	216; 157; 158; 195		1	2	100

## Sheet: 5(B8)
Main Accession	Description	Gene Name	Coverage [%]	Spectrum Counting emPAI	Confidently Localized Modification Sites	#Validated Peptides	Score	Confidence [%]
P00738	Haptoglobin (HPT_HUMAN)	HP	30.05	1.6827	Oxidation of M(M263, M300, M343); Phosphorylation of S(S380); Phosphorylation of T(T338); Propionamide of C(C340, C381)	18	Infinity	100
P27169	Serum paraoxonase/arylesterase 1 (PON1_HUMAN)	PON1	40	1.5551	Oxidation of M(M12, M88)	11	Infinity	100
P02768	Albumin (ALBU_HUMAN)	ALB	16.09		Oxidation of M(M353)	10	Infinity	100
P08709	Coagulation factor VII (FA7_HUMAN)	F7	22.96	0.554137	Oxidation of M(M358)	9	Infinity	100
P00739	Haptoglobin-related protein (HPTR_HUMAN)	HPR	20.4	0.692667	Acetylation of K(K287); Oxidation of M(M285); Phosphorylation of S(S286, S322); Propionamide of C(C323)	8	Infinity	100
P22304	Iduronate 2-sulfatase (IDS_HUMAN)	IDS	8.36	0.251875		4	Infinity	100
P01834	Immunoglobulin kappa constant (IGKC_HUMAN)	IGKC	63.55	1.15443		4	Infinity	100
P02647	Apolipoprotein A-I (APOA1_HUMAN)	APOA1	13.48	0.193777		3	Infinity	100
A0A0C4DH25	Immunoglobulin kappa variable 3D-20 (KVD20_HUMAN)	IGKV3D-20	27.59	1.15443		2	Infinity	100
A0A075B6S5	Immunoglobulin kappa variable 1-27 (KV127_HUMAN)	IGKV1-27	31.62	0.668101	Phosphorylation of S(S52)	2	Infinity	100
	Haptoglobin (HPT_HUMAN)
Protein(s)	Sequence	Position	Variable Modifications	#Validated PSMs	#PSMs	Confidence [%]
P00738; P00738-2	HYEGSTVPEK	312; 253		1	8	100
P00738; P00738-2	SPVGVQPILNEHTFCAGMSK	326; 267	Oxidation of M (18)	9	12	100
P00738; P00738-2	SPVGVQPILNEHTFCAGMSK	326; 267		18	24	100
P00738; P00738-2	VGYVSGWGR	278; 219		15	64	100
P00738; P00738-2	YVMLPVADQDQCIR	298; 239		22	23	100
P00738; P00738-2	VTSIQDWVQK	392; 333		17	22	100
P00738; P00738-2	YVMLPVADQDQCIR	298; 239	Oxidation of M (3)	13	14	100
P00738; P00738-2	VMPICLPSKDYAEVGR	262; 203		11	11	100
P00738; P00738-2	VMPICLPSKDYAEVGR	262; 203	Oxidation of M (2)	8	9	100
P00738; P00738-2	HYEGSTVPEKK	312; 253		3	12	100
P00738; P00738-2	SPVGVQPILNEHTFCAGMSK	326; 267	Oxidation of M (18), Phosphorylation of T (13), Propionamide of C (15)	1	2	100
P00738; P00738-2; P00739; P00739-2	DIAPTLTLYVGK	216; 157; 158; 195		23	27	100
P00738; P00738-2; P00739; P00739-2	GSFPWQAK	171; 112; 113; 150		1	11	100
P00738; P00738-2; P00739; P00739-2	VMPICLPSK	262; 203; 204; 241		7	9	100
P00738; P00738-2; P00739; P00739-2	SCAVAEYGVYVK	380; 321; 322; 359		11	22	100
P00738; P00738-2; P00739; P00739-2	ILGGHLDAK	162; 103; 104; 141		1	7	100
P00738; P00738-2; P00739; P00739-2	DIAPTLTLYVGKK	216; 157; 158; 195		4	4	100
P00738; P00738-2; P00739; P00739-2	SCAVAEYGVYVK	380; 321; 322; 359	Phosphorylation of S (1), Propionamide of C (2)	1	3	100

## Sheet: 6(B9)
Main Accession	Description	Gene Name	Coverage [%]	Spectrum Counting emPAI	Confidently Localized Modification Sites	#Validated Peptides	Score	Confidence [%]
P00738	Haptoglobin (HPT_HUMAN)	HP	30.05	1.53958	Oxidation of M(M263, M300, M343)	17	Infinity	73.3333
P00739	Haptoglobin-related protein (HPTR_HUMAN)	HPR	20.4	0.692667	Acetylation of K(K287); Oxidation of M(M205, M285); Phosphorylation of T(T280)	8	Infinity	73.3333
P22304	Iduronate 2-sulfatase (IDS_HUMAN)	IDS	5.09			3	Infinity	73.3333
P01023	Alpha-2-macroglobulin (A2MG_HUMAN)	A2M	3.39	0.0372251		2	Infinity	73.3333
	Haptoglobin (HPT_HUMAN)
Protein(s)	Sequence	Position	Variable Modifications	#Validated PSMs	#PSMs	Confidence [%]
P00738; P00738-2	VGYVSGWGR	278; 219		6	21	100
P00738; P00738-2	VTSIQDWVQK	392; 333		15	17	100
P00738; P00738-2	SPVGVQPILNEHTFCAGMSK	326; 267		8	10	100
P00738; P00738-2	HYEGSTVPEK	312; 253		1	4	85.2941
P00738; P00738-2	YVMLPVADQDQCIR	298; 239	Oxidation of M (3)	12	16	100
P00738; P00738-2	HYEGSTVPEKK	312; 253		1	5	86.4865
P00738; P00738-2	YVMLPVADQDQCIR	298; 239		13	16	100
P00738; P00738-2	SPVGVQPILNEHTFCAGMSK	326; 267	Oxidation of M (18)	3	9	100
P00738; P00738-2	VMPICLPSKDYAEVGR	262; 203	Oxidation of M (2)	1	3	96.875
P00738; P00738-2	VMPICLPSKDYAEVGR	262; 203		2	2	100
P00738; P00738-2; P00739; P00739-2	DIAPTLTLYVGK	216; 157; 158; 195		12	18	100
P00738; P00738-2; P00739; P00739-2	GSFPWQAK	171; 112; 113; 150		6	14	96.875
P00738; P00738-2; P00739; P00739-2	ILGGHLDAK	162; 103; 104; 141		1	6	100
P00738; P00738-2; P00739; P00739-2	VMPICLPSK	262; 203; 204; 241		4	8	96.875
P00738; P00738-2; P00739; P00739-2	SCAVAEYGVYVK	380; 321; 322; 359		4	6	100
P00738; P00738-2; P00739; P00739-2	VMPICLPSK	262; 203; 204; 241	Oxidation of M (2)	2	4	100
P00738; P00738-2; P00739; P00739-2	DIAPTLTLYVGKK	216; 157; 158; 195		1	2	100

## Sheet: 7(C2)
Main Accession	Description	Gene Name	Coverage [%]	Spectrum Counting emPAI	Confidently Localized Modification Sites	#Validated Peptides	Score	Confidence [%]
P00738	Haptoglobin (HPT_HUMAN)	HP	25.86	1.0395	Oxidation of M(M263, M300, M343)	13	64.4359	35.7895
P06727	Apolipoprotein A-IV (APOA4_HUMAN)	APOA4	60.1	2.03027	Oxidation of M(M245, M322, M390)	26	120.789	35.7895
	Haptoglobin (HPT_HUMAN)
Protein(s)	Sequence	Position	Variable Modifications	#Validated PSMs	#PSMs	Confidence [%]
P00738; P00738-2	VGYVSGWGR	278; 219		1	11	62.8099
P00738; P00738-2	VTSIQDWVQK	392; 333		7	9	62.8099
P00738; P00738-2	YVMLPVADQDQCIR	298; 239	Oxidation of M (3)	5	11	62.8099
P00738; P00738-2	HYEGSTVPEK	312; 253		2	9	62.8099
P00738; P00738-2	SPVGVQPILNEHTFCAGMSK	326; 267		5	7	62.8099
P00738; P00738-2	YVMLPVADQDQCIR	298; 239		9	12	62.8099
P00738; P00738-2	HYEGSTVPEKK	312; 253		1	2	62.8099
P00738; P00738-2	SPVGVQPILNEHTFCAGMSK	326; 267	Oxidation of M (18)	3	4	62.8099
P00738; P00738-2; P00739; P00739-2	SCAVAEYGVYVK	380; 321; 322; 359		4	6	62.8099
P00738; P00738-2; P00739; P00739-2	VMPICLPSK	262; 203; 204; 241	Oxidation of M (2)	0	5	62.8099
P00738; P00738-2; P00739; P00739-2	VMPICLPSK	262; 203; 204; 241		3	6	62.8099
P00738; P00738-2; P00739; P00739-2	GSFPWQAK	171; 112; 113; 150		2	9	62.8099
P00738; P00738-2; P00739; P00739-2	DIAPTLTLYVGK	216; 157; 158; 195		7	9	62.8099

## Sheet: 8(B10)
Main Accession	Description	Gene Name	Coverage [%]	Spectrum Counting emPAI	Confidently Localized Modification Sites	#Validated Peptides	Score	Confidence [%]
P00738	Haptoglobin (HPT_HUMAN)	HP	35.71	2.34048	Acetylation of K(K391, K401); Oxidation of M(M263, M300, M343)	22	Infinity	100
P06727	Apolipoprotein A-IV (APOA4_HUMAN)	APOA4	49.75	1.44844	Oxidation of M(M322)	21	Infinity	100
P60709	Actin, cytoplasmic 1 (ACTB_HUMAN)	ACTB	47.2	1.54335	Oxidation of M(M16, M190, M305)	15	Infinity	100
P00739	Haptoglobin-related protein (HPTR_HUMAN)	HPR	22.41	1.06199	Acetylation of K(K287, K333); Oxidation of M(M205, M285); Phosphorylation of S(S286)	11	Infinity	100
P62736	Actin, aortic smooth muscle (ACTA_HUMAN)	ACTA2	15.92	0.452654	Oxidation of M(M192)	6	Infinity	100
P02768	Albumin (ALBU_HUMAN)	ALB	6.57	0.0867874		3	Infinity	100
P07237	Protein disulfide-isomerase (PDIA1_HUMAN)	P4HB	8.86	0.0771051		2	Infinity	100
	Haptoglobin (HPT_HUMAN)
Protein(s)	Sequence	Position	Variable Modifications	#Validated PSMs	#PSMs	Confidence [%]
P00738; P00738-2	VGYVSGWGR	278; 219		34	74	100
P00738; P00738-2	SPVGVQPILNEHTFCAGMSK	326; 267	Oxidation of M (18)	9	14	100
P00738; P00738-2	VTSIQDWVQK	392; 333	Acetylation of K (10)	1	1	100
P00738; P00738-2	YVMLPVADQDQCIR	298; 239		22	25	100
P00738; P00738-2	VVLHPNYSQVDIGLIK	236; 177		3	3	100
P00738; P00738-2	VMPICLPSKDYAEVGR	262; 203		10	11	100
P00738; P00738-2	YVMLPVADQDQCIR	298; 239	Oxidation of M (3)	18	20	100
P00738; P00738-2	HYEGSTVPEKK	312; 253		2	11	100
P00738; P00738-2	VMPICLPSKDYAEVGR	262; 203	Oxidation of M (2)	5	8	100
P00738; P00738-2	VTSIQDWVQK	392; 333		19	25	100
P00738; P00738-2	SPVGVQPILNEHTFCAGMSK	326; 267		22	26	100
P00738; P00738-2	HYEGSTVPEK	312; 253		3	9	100
P00738; P00738-2; P00739; P00739-2	GSFPWQAK	171; 112; 113; 150		3	20	100
P00738; P00738-2; P00739; P00739-2	VMPICLPSK	262; 203; 204; 241		8	11	100
P00738; P00738-2; P00739; P00739-2	SCAVAEYGVYVK	380; 321; 322; 359		13	21	100
P00738; P00738-2; P00739; P00739-2	DIAPTLTLYVGK	216; 157; 158; 195		25	33	100
P00738; P00738-2; P00739; P00739-2	ILGGHLDAK	162; 103; 104; 141		2	6	100
P00738; P00738-2; P00739; P00739-2	DIAPTLTLYVGKK	216; 157; 158; 195		4	4	100
P00738; P00738-2; P00739; P00739-2	VMPICLPSK	262; 203; 204; 241	Oxidation of M (2)	1	7	100
P00738; P00738-2; P00739; P00739-2	DIAPTLTLYVGKK	216; 157; 158; 195	Acetylation of K (12)	2	2	100
P00738; P00738-2; P00739; P00739-2	KQLVEIEK	228; 169; 170; 207		1	3	100
P00738; P00738-2; P00739; P00739-2	SCAVAEYGVYVK	380; 321; 322; 359	Acetylation of K (12)	1	2	100

[truncated: 35 more sheets: 9(B12), 10(C4), 11(C5), 12(C1), 13(C8), 14(C9), 15(C3)!, 16(C6), 17(C11), 18(C7), 19(E6), 19(D1), 20(Е6), TTHY(E7), 21(E10), 22(E8), 23(E12), HBB(E9), A1, A2 …]
