# Supplementary material for: Evaluation of Haptoglobin and Its Proteoforms as Glioblastoma Markers
Source: Int J Mol Sci. 2021 Jun 18;22(12):6533. doi: 10.3390/ijms22126533 (PMC8234662; doi:10.3390/ijms22126533)
Supplement: Supplementary file 1 [file ijms-22-06533-s001.zip › SupplTable2.xlsx]

## Sheet: healthy donor_alpha
Position	Protein	Gene	Theoretical pI	Тheoretical MW	Experimental pI	Experimental MW	UniProt	Score	Matches	Pep(sig)	Sequences	Seq(sig)	Amount emPAI	Protein name
#A10	HPT	HP	5.57	15846.6	3,70-4,45	18000-21000	P00738-1	439	26	20	8	8	0.467799	Haptoglobin isoform Iso 1
#A11	HPT	HP	5.57	15846.6	3,70-4,45	15000-18000	P00738-1	166	11	8	8	8	0.0563541	Haptoglobin isoform Iso 1
#A12	HPT	HP	5.57	15846.6	3,70-4,45	6000-15000	P00738-1	165	10	8	6	5	0.0563541	Haptoglobin isoform Iso 1
#B10	HPT	HP	5.57	15846.6	4,45-5,11	18000-21000	P00738-1	1179	68	52	14	10	0.389495	Haptoglobin isoform Iso 1
#B11	HPT	HP	5.57	15846.6	4,45-5,11	15000-18000	P00738-1	329	32	19	12	9	0.315369	Haptoglobin isoform Iso 1
#B12	HPT	HP	5.57	15846.6	4,45-5,11	6000-15000	P00738-1	717	58	34	15	13	0.178769	Haptoglobin isoform Iso 1
#C10	HPT	HP	5.57	15846.6	5,11-5,80	18000-21000	P00738-1	4748	262	216	16	12	1.6827	Haptoglobin isoform Iso 1
#C11	HPT	HP	5.57	15846.6	5,11-5,80	15000-18000	P00738-1	471	38	24	11	8	0.315369	Haptoglobin isoform Iso 1
#C12	HPT	HP	5.57	15846.6	5,11-5,80	6000-15000	P00738-1	789	47	34	8	7	0.550516	Haptoglobin isoform Iso 1
#C9	HPT	HP	5.57	15846.6	5,11-5,80	21000-26000	P00738-1	439	29	26	10	9	0.245197	Haptoglobin isoform Iso 1
#D10	HPT	HP	5.57	15846.6	5,80-6,30	18000-21000	P00738-1	4193	179	152	11	11	1.83388	Haptoglobin isoform Iso 1
#D11	HPT	HP	5.57	15846.6	5,80-6,30	15000-18000	P00738-1	763	43	29	8	5	0.637894	Haptoglobin isoform Iso 1
#D9	HPT	HP	5.57	15846.6	5,80-6,30	21000-26000	P00738-1	240	31	19	9	9	0.0563541	Haptoglobin isoform Iso 1
#E10	HPT	HP	5.57	15846.6	6,30-6,88	18000-21000	P00738-1	1081	69	56	10	9	0.940011	Haptoglobin isoform Iso 1
#E11	HPT	HP	5.57	15846.6	6,30-6,88	15000-18000	P00738-1	410	33	20	8	5	0.178769	Haptoglobin isoform Iso 1
#E12	HPT	HP	5.57	15846.6	6,30-6,88	6000-15000	P00738-1	284	20	17	6	5	0.423966	Haptoglobin isoform Iso 1

## Sheet: healthy donor_beta
Position	Protein	Gene	Theoretical pI	Тheoretical MW	Experimental pI	Experimental MW	UniProt	Score	Pep(sig)	Sequences	Seq (sig)	Amount emPAI	Protein name
#A1	HPT	HP	6.32	27265.1	3.7-4.45	116000-up	P00738-1	1340	16	4	4	0.245197	Haptoglobin isoform Iso 1
#A3	HPT	HP	6.32	27265.1	3.7-4.45	64000-83000	P00738-1	263	13	6	6	0.315369	Haptoglobin isoform Iso 1
#A4	HPT	HP	6.32	27265.1	3.7-4.45	52000-64000	P00738-1	93	9	6	3	0.315369	Haptoglobin isoform Iso 1
#A6	HPT	HP	6.32	27265.1	3.7-4.45	35000-40000	P00738-1	2372	73	15	15	1.6827	Haptoglobin isoform Iso 1
#B1	HPT	HP	6.32	27265.1	4.45-5.11	116000-up	P00738-1	889	43	12	11	1.0395	Haptoglobin isoform Iso 1
#B12	HPT	HP	6.32	27265.1	4.45-5.11	6000-15000	P00738-1	133	14	8	7	0.389495	Haptoglobin isoform Iso 1
#B2	HPT	HP	6.32	27265.1	4.45-5.11	83000-116000	P00738-1	1072	53	15	14	0.827699	Haptoglobin isoform Iso 1
#B4	HPT	HP	6.32	27265.1	4.45-5.11	52000-64000	P00738-1	2427	70	15	13	1.0395	Haptoglobin isoform Iso 1
#B5	HPT	HP	6.32	27265.1	4.45-5.11	40000-52000	P00738-1	3830	122	18	17	1.99358	Haptoglobin isoform Iso 1
#B6	HPT	HP	6.32	27265.1	4.45-5.11	35000-40000	P00738-1	8787	301	21	19	3.39397	Haptoglobin isoform Iso 1
#B8	HPT	HP	6.32	27265.1	4.45-5.11	26000-30000	P00738-1	664	24	4	3	0.178769	Haptoglobin isoform Iso 1
#C1	HPT	HP	6.32	27265.1	5.11-5.80	116000-up	P00738-1	1916	107	19	19	0.389495	Haptoglobin isoform Iso 1
#C10	HPT	HP	6.32	27265.1	5.11-5.80	18000-21000	P00738-1	1130	42	9	8	0.0563541	Haptoglobin isoform Iso 1
#C2	HPT	HP	6.32	27265.1	5.11-5.80	83000-116000	P00738-1	1469	65	18	17	1.53958	Haptoglobin isoform Iso 1
#C3	HPT	HP	6.32	27265.1	5.11-5.80	64000-83000	P00738-1	1158	54	19	19	2.34048	Haptoglobin isoform Iso 1
#C4	HPT	HP	6.32	27265.1	5.11-5.80	52000-64000	P00738-1	1260	52	19	13	1.6827	Haptoglobin isoform Iso 1
#C5	HPT	HP	6.32	27265.1	5.11-5.80	40000-52000	P00738-1	4346	170	20	19	8.22178	Haptoglobin isoform Iso 1
#C6	HPT	HP	6.32	27265.1	5.11-5.80	35000-40000	P00738-1	13157	601	28	22	8.22178	Haptoglobin isoform Iso 1
#C7	HPT	HP	6.32	27265.1	5.11-5.80	30000-35000	P00738-1	1703	145	21	15	2.16228	Haptoglobin isoform Iso 1
#C8	HPT	HP	6.32	27265.1	5.11-5.80	26000-30000	P00738-1	1140	52	16	14	0.730196	Haptoglobin isoform Iso 1
#C9	HPT	HP	6.32	27265.1	5.11-5.80	21000-26000	P00738-1	2113	89	13	11	0.0563541	Haptoglobin isoform Iso 1
#D1	HPT	HP	6.32	27265.1	5.80-6.30	116000-up	P00738-1	1670	80	24	22	2.16228	Haptoglobin isoform Iso 1
#D2	HPT	HP	6.32	27265.1	5.80-6.30	83000-116000	P00738-1	275	29	14	13	0.730196	Haptoglobin isoform Iso 1
#D3	HPT	HP	6.32	27265.1	5.80-6.30	64000-83000	P00738-1	383	24	13	11	0.827699	Haptoglobin isoform Iso 1
#D4	HPT	HP	6.32	27265.1	5.80-6.30	52000-64000	P00738-1	408	34	15	13	0.930698	Haptoglobin isoform Iso 1
#D5	HPT	HP	6.32	27265.1	5.80-6.30	40000-52000	P00738-1	871	60	19	17	1.6827	Haptoglobin isoform Iso 1
#D6	HPT	HP	6.32	27265.1	5.80-6.30	35000-40000	P00738-1	2062	150	25	23	3.39397	Haptoglobin isoform Iso 1
#D7	HPT	HP	6.32	27265.1	5.80-6.30	30000-35000	P00738-1	2094	84	19	18	1.27585	Haptoglobin isoform Iso 1
#D8	HPT	HP	6.32	27265.1	5.80-6.30	26000-30000	P00738-1	728	35	16	13	0.552846	Haptoglobin isoform Iso 1
#E1	HPT	HP	6.32	27265.1	6.30-6.88	116000-up	P00738-1	135	18	9	9	0.315369	Haptoglobin isoform Iso 1
#E2	HPT	HP	6.32	27265.1	6.30-6.88	83000-116000	P00738-1	142	12	6	5	0.178769	Haptoglobin isoform Iso 1
#E3	HPT	HP	6.32	27265.1	6.30-6.88	64000-83000	P00738-1	156	7	6	3	0.245197	Haptoglobin isoform Iso 1
#E4	HPT	HP	6.32	27265.1	6.30-6.88	52000-64000	P00738-1	64	6	7	3	0.245197	Haptoglobin isoform Iso 1
#E5	HPT	HP	6.32	27265.1	6.30-6.88	40000-52000	P00738-1	59	5	5	4	0.178769	Haptoglobin isoform Iso 1
#E6	HPT	HP	6.32	27265.1	6.30-6.88	35000-40000	P00738-1	1079	71	17	13	1.15443	Haptoglobin isoform Iso 1
#E9	HPT	HP	6.32	27265.1	6.30-6.88	21000-26000	P00738-1	112	17	7	7	0.0563541	Haptoglobin isoform Iso 1
#F1	HPT	HP	6.32	27265.1	6.88-7.82	116000-up	P00738-1	36	2	4	2	0.245197	Haptoglobin isoform Iso 1
#F6	HPT	HP	6.32	27265.1	6.88-7.82	35000-40000	P00738-1	653	48	13	12	0.930698	Haptoglobin isoform Iso 1
#G11	HPT	HP	6.32	27265.1	7.82-8.86	15000-18000	P00738-1	252	10	3	3	0.0563541	Haptoglobin isoform Iso 1
#G6	HPT	HP	6.32	27265.1	7.82-8.86	35000-40000	P00738-1	170	21	11	9	0.730196	Haptoglobin isoform Iso 1
#H6	HPT	HP	6.32	27265.1	8.86-9.89	35000-40000	P00738-1	1160	25	9	8	0.467799	Haptoglobin isoform Iso 1

## Sheet: colon cancer_alpha
Position	Protein	Gene	Theoretical pI	Тheoretical MW	Experimental pI	Experimental MW	UniProt	Score	#Validated Peptides	Modification sites	Amount emPAI	Protein name
#A10	HPT	HP	5.57	15846.6	3.70-4.45	18000-21000	P00738-1	Infinity	5		0.315369	Haptoglobin isoform Iso 1
#A11	HPT	HP	5.57	15846.6	3.70-4.45	15000-18000	P00738-1	Infinity	8		0.552846	Haptoglobin isoform Iso 1
#A12	HPT	HP	5.57	15846.6	3.70-4.45	6000-15000	P00738-1	Infinity	2		0.115884	Haptoglobin isoform Iso 1
#A7	HPT	HP	5.57	15846.6	3.70-4.45	30000-35000	P00738-1	Infinity	1		0.0563541	Haptoglobin isoform Iso 1
#A8	HPT	HP	5.57	15846.6	3.70-4.45	26000-30000	P00738-1	Infinity	1		0.0563541	Haptoglobin isoform Iso 1
#A9	HPT	HP	5.57	15846.6	3.70-4.45	21000-26000	P00738-1	Infinity	1		0.0563541	Haptoglobin isoform Iso 1
#B10	HPT	HP	5.57	15846.6	4.45-5.11	18000-21000	P00738-1	Infinity	5		0.315369	Haptoglobin isoform Iso 1
#B11	HPT	HP	5.57	15846.6	4.45-5.11	15000-18000	P00738-1	Infinity	5		0.315369	Haptoglobin isoform Iso 1
#B12	HPT	HP	5.57	15846.6	4.45-5.11	6000-15000	P00738-1	Infinity	4		0.245197	Haptoglobin isoform Iso 1
#B4	HPT	HP	5.57	15846.6	4.45-5.11	52000-64000	P00738-1	Infinity	1		0.0563541	Haptoglobin isoform Iso 1
#B7	HPT	HP	5.57	15846.6	4.45-5.11	30000-35000	P00738-1	Infinity	1		0.0563541	Haptoglobin isoform Iso 1
#B8	HPT	HP	5.57	15846.6	4.45-5.11	26000-30000	P00738-1	Infinity	1		0.0563541	Haptoglobin isoform Iso 1
#B9	HPT	HP	5.57	15846.6	4.45-5.11	21000-26000	P00738-1	Infinity	1		0.0563541	Haptoglobin isoform Iso 1
#C10	HPT	HP	5.57	15846.6	5.11-5.80	18000-21000	P00738-1	Infinity	8		0.552846	Haptoglobin isoform Iso 1
#C11	HPT	HP	5.57	15846.6	5.11-5.80	15000-18000	P00738-1	Infinity	12		0.930698	Haptoglobin isoform Iso 1
#C12	HPT	HP	5.57	15846.6	5.11-5.80	6000-15000	P00738-1	Infinity	5		0.315369	Haptoglobin isoform Iso 1
#C4	HPT	HP	5.57	15846.6	5.11-5.80	52000-64000	P00738-1	Infinity	1	Oxidation of M(M300)	0.0563541	Haptoglobin isoform Iso 1
#C5	HPT	HP	5.57	15846.6	5.11-5.80	40000-52000	P00738-1	Infinity	1	Oxidation of M(M300)	0.0563541	Haptoglobin isoform Iso 1
#C6	HPT	HP	5.57	15846.6	5.11-5.80	35000-40000	P00738-1	Infinity	1	Oxidation of M(M263, M300, M343)	0.0563541	Haptoglobin isoform Iso 1
#C7	HPT	HP	5.57	15846.6	5.11-5.80	30000-35000	P00738-1	Infinity	3		0.178769	Haptoglobin isoform Iso 1
#C8	HPT	HP	5.57	15846.6	5.11-5.80	26000-30000	P00738-1	Infinity	3		0.178769	Haptoglobin isoform Iso 1
#C9	HPT	HP	5.57	15846.6	5.11-5.80	21000-26000	P00738-1	Infinity	2		0.115884	Haptoglobin isoform Iso 1
#D1	HPT	HP	5.57	15846.6	5.80-6.30	116000-up	P00738-1	Infinity	8		0.552846	Haptoglobin isoform Iso 1
#D10	HPT	HP	5.57	15846.6	5.80-6.30	18000-21000	P00738-1	Infinity	8		0.552846	Haptoglobin isoform Iso 1
#D11	HPT	HP	5.57	15846.6	5.80-6.30	15000-18000	P00738-1	Infinity	19	Acetylation of K(K94); Phosphorylation of T(T119)	1.83388	Haptoglobin isoform Iso 1
#D12	HPT	HP	5.57	15846.6	5.80-6.30	6000-15000	P00738-1	Infinity	3		0.178769	Haptoglobin isoform Iso 1
#D2	HPT	HP	5.57	15846.6	5.80-6.30	83000-116000	P00738-1	Infinity	5		0.315369	Haptoglobin isoform Iso 1
#D3	HPT	HP	5.57	15846.6	5.80-6.30	64000-83000	P00738-1	Infinity	3		0.178769	Haptoglobin isoform Iso 1
#D4	HPT	HP	5.57	15846.6	5.80-6.30	52000-64000	P00738-1	Infinity	1		0.0563541	Haptoglobin isoform Iso 1
#D6	HPT	HP	5.57	15846.6	5.80-6.30	35000-40000	P00738-1	Infinity	2		0.115884	Haptoglobin isoform Iso 1
#D7	HPT	HP	5.57	15846.6	5.80-6.30	30000-35000	P00738-1	Infinity	3		0.178769	Haptoglobin isoform Iso 1
#D8	HPT	HP	5.57	15846.6	5.80-6.30	26000-30000	P00738-1	Infinity	5		0.315369	Haptoglobin isoform Iso 1
#D9	HPT	HP	5.57	15846.6	5.80-6.30	21000-26000	P00738-1	Infinity	6		0.389495	Haptoglobin isoform Iso 1
#E1	HPT	HP	5.57	15846.6	6.30-6.88	116000-up	P00738-1	Infinity	3		0.178769	Haptoglobin isoform Iso 1
#E10	HPT	HP	5.57	15846.6	6.30-6.88	18000-21000	P00738-1	Infinity	6		0.389495	Haptoglobin isoform Iso 1
#E11	HPT	HP	5.57	15846.6	6.30-6.88	15000-18000	P00738-1	Infinity	9	Methylation of K(K151)	0.637894	Haptoglobin isoform Iso 1
#E2	HPT	HP	5.57	15846.6	6.30-6.88	83000-116000	P00738-1	Infinity	2		0.115884	Haptoglobin isoform Iso 1
#E4	HPT	HP	5.57	15846.6	6.30-6.88	52000-64000	P00738-1	Infinity	1		0.0563541	Haptoglobin isoform Iso 1
#E5	HPT	HP	5.57	15846.6	6.30-6.88	40000-52000	P00738-1	Infinity	7		0.467799	Haptoglobin isoform Iso 1
#E6	HPT	HP	5.57	15846.6	6.30-6.88	35000-40000	P00738-1	Infinity	5		0.315369	Haptoglobin isoform Iso 1
#E9	HPT	HP	5.57	15846.6	6.30-6.88	21000-26000	P00738-1	Infinity	1		0.0563541	Haptoglobin isoform Iso 1
#F10	HPT	HP	5.57	15846.6	6.88-7.82	18000-21000	P00738-1	Infinity	1		0.0563541	Haptoglobin isoform Iso 1
#F11	HPT	HP	5.57	15846.6	6.88-7.82	15000-18000	P00738-1	Infinity	2		0.115884	Haptoglobin isoform Iso 1
#F12	HPT	HP	5.57	15846.6	6.88-7.82	6000-15000	P00738-1	44.6504	6		0.389495	Haptoglobin isoform Iso 1
#F8	HPT	HP	5.57	15846.6	6.88-7.82	26000-30000	P00738-1	Infinity	1		0.0563541	Haptoglobin isoform Iso 1
#G10	HPT	HP	5.57	15846.6	7.82-8.86	18000-21000	P00738-1	Infinity	1		0.0563541	Haptoglobin isoform Iso 1
#H10	HPT	HP	5.57	15846.6	8.86-9.89	18000-21000	P00738-1	39.3265	3		0.178769	Haptoglobin isoform Iso 1
#H11	HPT	HP	5.57	15846.6	8.86-9.89	15000-18000	P00738-1	Infinity	9	Methylation of K(K151)	0.637894	Haptoglobin isoform Iso 1
#H12	HPT	HP	5.57	15846.6	8.86-9.89	6000-15000	P00738-1	18.9059	3		0.178769	Haptoglobin isoform Iso 1
#H7	HPT	HP	5.57	15846.6	8.86-9.89	30000-35000	P00738-1	Infinity	2		0.115884	Haptoglobin isoform Iso 1

## Sheet: colon cancer_beta
Position	Protein	Gene	Theoretical pI	Тheoretical MW	Experimental pI	Experimental MW	UniProt	Score	#Validated Peptides	Modification sites	Amount emPAI	Protein name
#A4	HPT	HP	6.32	27265.1	3.70-4.45	52000-64000	P00738-1	Infinity	1		0.0563541	Haptoglobin isoform Iso 1
#A5	HPT	HP	6.32	27265.1	3.70-4.45	40000-52000	P00738-1	Infinity	6		0.389495	Haptoglobin isoform Iso 1
#A6	HPT	HP	6.32	27265.1	3.70-4.45	35000-40000	P00738-1	Infinity	9		0.637894	Haptoglobin isoform Iso 1
#A7	HPT	HP	6.32	27265.1	3.70-4.45	30000-35000	P00738-1	Infinity	2		0.115884	Haptoglobin isoform Iso 1
#B2	HPT	HP	6.32	27265.1	4.45-5.11	83000-116000	P00738-1	Infinity	3		0.178769	Haptoglobin isoform Iso 1
#B3	HPT	HP	6.32	27265.1	4.45-5.11	64000-83000	P00738-1	Infinity	2		0.115884	Haptoglobin isoform Iso 1
#B4	HPT	HP	6.32	27265.1	4.45-5.11	52000-64000	P00738-1	Infinity	6		0.389495	Haptoglobin isoform Iso 1
#B5	HPT	HP	6.32	27265.1	4.45-5.11	40000-52000	P00738-1	Infinity	14	Oxidation of M(M263, M300, M343)	1.15443	Haptoglobin isoform Iso 1
#B6	HPT	HP	6.32	27265.1	4.45-5.11	35000-40000	P00738-1	Infinity	12	Oxidation of M(M263, M300, M343)	0.930698	Haptoglobin isoform Iso 1
#B7	HPT	HP	6.32	27265.1	4.45-5.11	30000-35000	P00738-1	Infinity	1		0.0563541	Haptoglobin isoform Iso 1
#B8	HPT	HP	6.32	27265.1	4.45-5.11	26000-30000	P00738-1	Infinity	2		0.115884	Haptoglobin isoform Iso 1
#C1	HPT	HP	6.32	27265.1	5.11-5.80	116000-up	P00738-1	Infinity	2		0.115884	Haptoglobin isoform Iso 1
#C10	HPT	HP	6.32	27265.1	5.11-5.80	18000-21000	P00738-1	Infinity	1		0.0563541	Haptoglobin isoform Iso 1
#C12	HPT	HP	6.32	27265.1	5.11-5.80	6000-15000	P00738-1	Infinity	2		0.115884	Haptoglobin isoform Iso 1
#C2	HPT	HP	6.32	27265.1	5.11-5.80	83000-116000	P00738-1	Infinity	5		0.315369	Haptoglobin isoform Iso 1
#C3	HPT	HP	6.32	27265.1	5.11-5.80	64000-83000	P00738-1	Infinity	7		0.467799	Haptoglobin isoform Iso 1
#C4	HPT	HP	6.32	27265.1	5.11-5.80	52000-64000	P00738-1	Infinity	12	Oxidation of M(M300)	0.930698	Haptoglobin isoform Iso 1
#C5	HPT	HP	6.32	27265.1	5.11-5.80	40000-52000	P00738-1	Infinity	9	Oxidation of M(M300)	0.637894	Haptoglobin isoform Iso 1
#C6	HPT	HP	6.32	27265.1	5.11-5.80	35000-40000	P00738-1	Infinity	16	Oxidation of M(M263, M300, M343)	1.4041	Haptoglobin isoform Iso 1
#C7	HPT	HP	6.32	27265.1	5.11-5.80	30000-35000	P00738-1	Infinity	15		1.27585	Haptoglobin isoform Iso 1
#C8	HPT	HP	6.32	27265.1	5.11-5.80	26000-30000	P00738-1	Infinity	8		0.552846	Haptoglobin isoform Iso 1
#D12	HPT	HP	6.32	27265.1	5.80-6.30	6000-15000	P00738-1	Infinity	8		0.552846	Haptoglobin isoform Iso 1
#D6	HPT	HP	6.32	27265.1	5.80-6.30	35000-40000	P00738-1	Infinity	11		0.827699	Haptoglobin isoform Iso 1
#D7	HPT	HP	6.32	27265.1	5.80-6.30	30000-35000	P00738-1	Infinity	9		0.637894	Haptoglobin isoform Iso 1
#D8	HPT	HP	6.32	27265.1	5.80-6.30	26000-30000	P00738-1	Infinity	8		0.552846	Haptoglobin isoform Iso 1
#D9	HPT	HP	6.32	27265.1	5.80-6.30	21000-26000	P00738-1	Infinity	1		0.0563541	Haptoglobin isoform Iso 1
#E5	HPT	HP	6.32	27265.1	6.30-6.88	40000-52000	P00738-1	Infinity	2		0.115884	Haptoglobin isoform Iso 1
#E6	HPT	HP	6.32	27265.1	6.30-6.88	35000-40000	P00738-1	Infinity	10		0.730196	Haptoglobin isoform Iso 1
#H4	HPT	HP	6.32	27265.1	8.86-9.89	52000-64000	P00738-1	Infinity	1		0.0563541	Haptoglobin isoform Iso 1
#H5	HPT	HP	6.32	27265.1	8.86-9.89	40000-52000	P00738-1	Infinity	1		0.0563541	Haptoglobin isoform Iso 1
#H6	HPT	HP	6.32	27265.1	8.86-9.89	35000-40000	P00738-1	Infinity	4	Oxidation of M(M343)	0.245197	Haptoglobin isoform Iso 1

## Sheet: GBM_alpha
Position	Protein	Gene	Theoretical pI	Тheoretical MW	Experimental pI	Experimental MW	UniProt	Score	#Validated Peptides	Modification sites	Amount emPAI	Protein name
#A11	HPT	HP	5.57	15846.6	3.70-4.45	15000-18000	P00738-1	Infinity	1		0.0563541	Haptoglobin isoform Iso 1
#B11	HPT	HP	5.57	15846.6	4.45-5.11	15000-18000	P00738-1	Infinity	1		0.0563541	Haptoglobin isoform Iso 1
#B12	HPT	HP	5.57	15846.6	4.45-5.11	6000-15000	P00738-1	Infinity	3	Oxidation of M(M300)	0.178769	Haptoglobin isoform Iso 1
#B2	HPT	HP	5.57	15846.6	4.45-5.11	83000-116000	P00738-1	Infinity	1	Oxidation of M(M263, M300)	0.0563541	Haptoglobin isoform Iso 1
#B3	HPT	HP	5.57	15846.6	4.45-5.11	64000-83000	P00738-1	Infinity	1	Oxidation of M(M263)	0.0563541	Haptoglobin isoform Iso 1
#C10	HPT	HP	5.57	15846.6	5.11-5.80	18000-21000	P00738-1	Infinity	3		0.178769	Haptoglobin isoform Iso 1
#C11	HPT	HP	5.57	15846.6	5.11-5.80	15000-18000	P00738-1	Infinity	13	Methylation of K(K94, K141, K151)	1.0395	Haptoglobin isoform Iso 1
#C12	HPT	HP	5.57	15846.6	5.11-5.80	6000-15000	P00738-1	Infinity	13	Acetylation of K(K131); Methylation of K(K141, K151); Oxidation of M(M300, M343)	1.0395	Haptoglobin isoform Iso 1
#C8	HPT	HP	5.57	15846.6	5.11-5.80	26000-30000	P00738-1	Infinity	7		0.467799	Haptoglobin isoform Iso 1
#C9	HPT	HP	5.57	15846.6	5.11-5.80	21000-26000	P00738-1	Infinity	1		0.0563541	Haptoglobin isoform Iso 1
#D1	HPT	HP	5.57	15846.6	5.80-6.30	116000-up	P00738-1	Infinity	3	Oxidation of M(M300, M343)	0.178769	Haptoglobin isoform Iso 1
#D10	HPT	HP	5.57	15846.6	5.80-6.30	18000-21000	P00738-1	Infinity	8	Methylation of K(K94)	0.552846	Haptoglobin isoform Iso 1
#D11	HPT	HP	5.57	15846.6	5.80-6.30	15000-18000	P00738-1	Infinity	23	Acetylation of K(K94); Methylation of K(K71, K72, K94, K141, K151, K153)	2.52874	Haptoglobin isoform Iso 1
#D12	HPT	HP	5.57	15846.6	5.80-6.30	6000-15000	P00738-1	Infinity	10	Methylation of K(K141, K151)	0.730196	Haptoglobin isoform Iso 1
#D3	HPT	HP	5.57	15846.6	5.80-6.30	64000-83000	P00738-1	Infinity	1		0.0563541	Haptoglobin isoform Iso 1
#D4	HPT	HP	5.57	15846.6	5.80-6.30	52000-64000	P00738-1	Infinity	1		0.0563541	Haptoglobin isoform Iso 1
#D5	HPT	HP	5.57	15846.6	5.80-6.30	40000-52000	P00738-1	Infinity	3	Oxidation of M(M263, M300, M343)	0.178769	Haptoglobin isoform Iso 1
#D6	HPT	HP	5.57	15846.6	5.80-6.30	35000-40000	P00738-1	Infinity	4	Methylation of K(K270, K345); Oxidation of M(M263, M300, M343)	0.245197	Haptoglobin isoform Iso 1
#D7	HPT	HP	5.57	15846.6	5.80-6.30	30000-35000	P00738-1	Infinity	6	Methylation of K(K94, K270, K345); Oxidation of M(M263, M300, M343)	0.389495	Haptoglobin isoform Iso 1
#D8	HPT	HP	5.57	15846.6	5.80-6.30	26000-30000	P00738-1	Infinity	7	Oxidation of M(M263)	0.467799	Haptoglobin isoform Iso 1
#D9	HPT	HP	5.57	15846.6	5.80-6.30	21000-26000	P00738-1	Infinity	4	Oxidation of M(M263)	0.245197	Haptoglobin isoform Iso 1
#E11	HPT	HP	5.57	15846.6	6.30-6.88	15000-18000	P00738-1	Infinity	13	Methylation of K(K94, K151)	1.0395	Haptoglobin isoform Iso 1
#E12	HPT	HP	5.57	15846.6	6.30-6.88	6000-15000	P00738-1	Infinity	3		0.178769	Haptoglobin isoform Iso 1
#F11	HPT	HP	5.57	15846.6	6.88-7.82	15000-18000	P00738-1	Infinity	3		0.178769	Haptoglobin isoform Iso 1
#G1	HPT	HP	5.57	15846.6	7.82-8.86	116000-up	P00738-1	Infinity	3		0.178769	Haptoglobin isoform Iso 1
#G10	HPT	HP	5.57	15846.6	7.82-8.86	18000-21000	P00738-1	Infinity	2		0.115884	Haptoglobin isoform Iso 1
#G11	HPT	HP	5.57	15846.6	7.82-8.86	15000-18000	P00738-1	Infinity	10		0.730196	Haptoglobin isoform Iso 1
#G12	HPT	HP	5.57	15846.6	7.82-8.86	6000-15000	P00738-1	Infinity	4		0.245197	Haptoglobin isoform Iso 1
#G2	HPT	HP	5.57	15846.6	7.82-8.86	83000-116000	P00738-1	Infinity	1	Oxidation of M(M263, M343)	0.0563541	Haptoglobin isoform Iso 1
#G3	HPT	HP	5.57	15846.6	7.82-8.86	64000-83000	P00738-1	Infinity	2		0.115884	Haptoglobin isoform Iso 1
#G5	HPT	HP	5.57	15846.6	7.82-8.86	40000-52000	P00738-1	Infinity	1		0.0563541	Haptoglobin isoform Iso 1
#G6	HPT	HP	5.57	15846.6	7.82-8.86	35000-40000	P00738-1	Infinity	1	Methylation of K(K270); Oxidation of M(M263, M300)	0.0563541	Haptoglobin isoform Iso 1
#G7	HPT	HP	5.57	15846.6	7.82-8.86	30000-35000	P00738-1	Infinity	1	Oxidation of M(M263, M300, M343)	0.0563541	Haptoglobin isoform Iso 1
#G8	HPT	HP	5.57	15846.6	7.82-8.86	26000-30000	P00738-1	Infinity	1		0.0563541	Haptoglobin isoform Iso 1
#H11	HPT	HP	5.57	15846.6	8.86-9.89	15000-18000	P00738-1	Infinity	10	Methylation of K(K94)	0.730196	Haptoglobin isoform Iso 1
#H12	HPT	HP	5.57	15846.6	8.86-9.89	6000-15000	P00738-1	Infinity	1		0.0563541	Haptoglobin isoform Iso 1
#H2	HPT	HP	5.57	15846.6	8.86-9.89	83000-116000	P00738-1	Infinity	1	Oxidation of M(M263, M300, M343)	0.0563541	Haptoglobin isoform Iso 1
#H3	HPT	HP	5.57	15846.6	8.86-9.89	64000-83000	P00738-1	Infinity	1		0.0563541	Haptoglobin isoform Iso 1
#H5	HPT	HP	5.57	15846.6	8.86-9.89	40000-52000	P00738-1	Infinity	1	Oxidation of M(M263)	0.0563541	Haptoglobin isoform Iso 1
#H7	HPT	HP	5.57	15846.6	8.86-9.89	30000-35000	P00738-1	Infinity	3	Oxidation of M(M263, M300, M343)	0.178769	Haptoglobin isoform Iso 1
#H8	HPT	HP	5.57	15846.6	8.86-9.89	26000-30000	P00738-1	Infinity	1		0.0563541	Haptoglobin isoform Iso 1

## Sheet: GBM_beta
Position	Protein	Gene	Theoretical pI	Тheoretical MW	Experimental pI	Experimental MW	UniProt	Score	#Validated Peptides	Modification sites	Amount emPAI	Protein name
#A1	HPT	HP	6.32	27265.1	3.70-4.45	116000-up	P00738-1	Infinity	2		0.115884	Haptoglobin isoform Iso 1
#A3	HPT	HP	6.32	27265.1	3.70-4.45	64000-83000	P00738-1	Infinity	4		0.245197	Haptoglobin isoform Iso 1
#A4	HPT	HP	6.32	27265.1	3.70-4.45	52000-64000	P00738-1	Infinity	3		0.178769	Haptoglobin isoform Iso 1
#A5	HPT	HP	6.32	27265.1	3.70-4.45	40000-52000	P00738-1	Infinity	17	Methylation of K(K270, K345); Oxidation of M(M263, M300, M343)	1.53958	Haptoglobin isoform Iso 1
#A6	HPT	HP	6.32	27265.1	3.70-4.45	35000-40000	P00738-1	Infinity	19	Methylation of K(K270, K345); Oxidation of M(M263, M300, M343)	1.83388	Haptoglobin isoform Iso 1
#A7	HPT	HP	6.32	27265.1	3.70-4.45	30000-35000	P00738-1	Infinity	1		0.0563541	Haptoglobin isoform Iso 1
#B1	HPT	HP	6.32	27265.1	4.45-5.11	116000-up	P00738-1	Infinity	15	Methylation of K(K270); Oxidation of M(M263, M300, M343)	1.27585	Haptoglobin isoform Iso 1
#B10	HPT	HP	6.32	27265.1	4.45-5.11	18000-21000	P00738-1	Infinity	4		0.245197	Haptoglobin isoform Iso 1
#B11	HPT	HP	6.32	27265.1	4.45-5.11	15000-18000	P00738-1	Infinity	4		0.245197	Haptoglobin isoform Iso 1
#B12	HPT	HP	6.32	27265.1	4.45-5.11	6000-15000	P00738-1	Infinity	4	Oxidation of M(M300)	0.245197	Haptoglobin isoform Iso 1
#B2	HPT	HP	6.32	27265.1	4.45-5.11	83000-116000	P00738-1	Infinity	12	Oxidation of M(M263, M300)	0.930698	Haptoglobin isoform Iso 1
#B3	HPT	HP	6.32	27265.1	4.45-5.11	64000-83000	P00738-1	Infinity	10	Oxidation of M(M263)	0.730196	Haptoglobin isoform Iso 1
#B4	HPT	HP	6.32	27265.1	4.45-5.11	52000-64000	P00738-1	Infinity	7	Oxidation of M(M263)	0.467799	Haptoglobin isoform Iso 1
#B5	HPT	HP	6.32	27265.1	4.45-5.11	40000-52000	P00738-1	Infinity	15	Methylation of K(K270); Oxidation of M(M263, M300)	1.27585	Haptoglobin isoform Iso 1
#B6	HPT	HP	6.32	27265.1	4.45-5.11	35000-40000	P00738-1	244.166	2	Oxidation of M(M300)	0.115884	Haptoglobin isoform Iso 1
#B7	HPT	HP	6.32	27265.1	4.45-5.11	30000-35000	P00738-1	Infinity	16	Methylation of K(K270); Oxidation of M(M263, M300, M343)	1.4041	Haptoglobin isoform Iso 1
#B8	HPT	HP	6.32	27265.1	4.45-5.11	26000-30000	P00738-1	Infinity	11	Oxidation of M(M263)	0.827699	Haptoglobin isoform Iso 1
#B9	HPT	HP	6.32	27265.1	4.45-5.11	21000-26000	P00738-1	Infinity	4		0.245197	Haptoglobin isoform Iso 1
#C1	HPT	HP	6.32	27265.1	5.11-5.80	116000-up	P00738-1	Infinity	12	Methylation of K(K345); Oxidation of M(M263, M300, M343)	0.930698	Haptoglobin isoform Iso 1
#C10	HPT	HP	6.32	27265.1	5.11-5.80	18000-21000	P00738-1	Infinity	2		0.115884	Haptoglobin isoform Iso 1
#C11	HPT	HP	6.32	27265.1	5.11-5.80	15000-18000	P00738-1	Infinity	2	Methylation of K(K94, K141, K151)	0.115884	Haptoglobin isoform Iso 1
#C12	HPT	HP	6.32	27265.1	5.11-5.80	6000-15000	P00738-1	Infinity	6	Acetylation of K(K131); Methylation of K(K141, K151); Oxidation of M(M300, M343)	0.389495	Haptoglobin isoform Iso 1
#C2	HPT	HP	6.32	27265.1	5.11-5.80	83000-116000	P00738-1	Infinity	16	Methylation of K(K345); Oxidation of M(M263, M300, M343)	1.4041	Haptoglobin isoform Iso 1
#C3	HPT	HP	6.32	27265.1	5.11-5.80	64000-83000	P00738-1	Infinity	17	Methylation of K(K270, K345); Oxidation of M(M263, M300, M343)	1.53958	Haptoglobin isoform Iso 1
#C4	HPT	HP	6.32	27265.1	5.11-5.80	52000-64000	P00738-1	Infinity	14	Oxidation of M(M263, M300, M343)	1.15443	Haptoglobin isoform Iso 1
#C5	HPT	HP	6.32	27265.1	5.11-5.80	40000-52000	P00738-1	108.744	19	Methylation of K(K270, K345); Oxidation of M(M263, M300, M343)	1.83388	Haptoglobin isoform Iso 1
#C6	HPT	HP	6.32	27265.1	5.11-5.80	35000-40000	P00738-1	Infinity	30	Methylation of K(K270, K345); Oxidation of M(M263, M300, M343); Phosphorylation of T(T220); Ubiquitination of K(K297)	4.17223	Haptoglobin isoform Iso 1
#C7	HPT	HP	6.32	27265.1	5.11-5.80	30000-35000	P00738-1	Infinity	22	Methylation of K(K270, K345); Oxidation of M(M263, M300, M343)	2.34048	Haptoglobin isoform Iso 1
#C8	HPT	HP	6.32	27265.1	5.11-5.80	26000-30000	P00738-1	Infinity	9		0.637894	Haptoglobin isoform Iso 1
#C9	HPT	HP	6.32	27265.1	5.11-5.80	21000-26000	P00738-1	Infinity	3		0.178769	Haptoglobin isoform Iso 1
#D1	HPT	HP	6.32	27265.1	5.80-6.30	116000-up	P00738-1	Infinity	9	Oxidation of M(M300, M343)	0.637894	Haptoglobin isoform Iso 1
#D10	HPT	HP	6.32	27265.1	5.80-6.30	18000-21000	P00738-1	Infinity	5	Methylation of K(K94)	0.315369	Haptoglobin isoform Iso 1
#D12	HPT	HP	6.32	27265.1	5.80-6.30	6000-15000	P00738-1	Infinity	2	Methylation of K(K141, K151)	0.115884	Haptoglobin isoform Iso 1
#D2	HPT	HP	6.32	27265.1	5.80-6.30	83000-116000	P00738-1	Infinity	10	Oxidation of M(M263, M300, M343)	0.730196	Haptoglobin isoform Iso 1
#D3	HPT	HP	6.32	27265.1	5.80-6.30	64000-83000	P00738-1	Infinity	2		0.115884	Haptoglobin isoform Iso 1
#D4	HPT	HP	6.32	27265.1	5.80-6.30	52000-64000	P00738-1	Infinity	5		0.315369	Haptoglobin isoform Iso 1
#D5	HPT	HP	6.32	27265.1	5.80-6.30	40000-52000	P00738-1	Infinity	15	Oxidation of M(M263, M300, M343)	1.27585	Haptoglobin isoform Iso 1
#D6	HPT	HP	6.32	27265.1	5.80-6.30	35000-40000	P00738-1	Infinity	26	Methylation of K(K270, K345); Oxidation of M(M263, M300, M343)	3.15956	Haptoglobin isoform Iso 1
#D7	HPT	HP	6.32	27265.1	5.80-6.30	30000-35000	P00738-1	Infinity	23	Methylation of K(K94, K270, K345); Oxidation of M(M263, M300, M343)	2.52874	Haptoglobin isoform Iso 1
#D8	HPT	HP	6.32	27265.1	5.80-6.30	26000-30000	P00738-1	Infinity	8	Oxidation of M(M263)	0.552846	Haptoglobin isoform Iso 1
#D9	HPT	HP	6.32	27265.1	5.80-6.30	21000-26000	P00738-1	Infinity	3	Oxidation of M(M263)	0.178769	Haptoglobin isoform Iso 1
#E6	HPT	HP	6.32	27265.1	6.30-6.88	35000-40000	P00738-1	Infinity	12	Oxidation of M(M300, M343)	0.930698	Haptoglobin isoform Iso 1
#E7	HPT	HP	6.32	27265.1	6.30-6.88	30000-35000	P00738-1	Infinity	7		0.467799	Haptoglobin isoform Iso 1
#E8	HPT	HP	6.32	27265.1	6.30-6.88	26000-30000	P00738-1	Infinity	1		0.0563541	Haptoglobin isoform Iso 1
#F6	HPT	HP	6.32	27265.1	6.88-7.82	35000-40000	P00738-1	Infinity	5	Oxidation of M(M343)	0.315369	Haptoglobin isoform Iso 1
#F7	HPT	HP	6.32	27265.1	6.88-7.82	30000-35000	P00738-1	Infinity	2		0.115884	Haptoglobin isoform Iso 1
#G1	HPT	HP	6.32	27265.1	7.82-8.86	116000-up	P00738-1	Infinity	3		0.178769	Haptoglobin isoform Iso 1
#G10	HPT	HP	6.32	27265.1	7.82-8.86	18000-21000	P00738-1	Infinity	2		0.115884	Haptoglobin isoform Iso 1
#G11	HPT	HP	6.32	27265.1	7.82-8.86	15000-18000	P00738-1	Infinity	1		0.0563541	Haptoglobin isoform Iso 1
#G2	HPT	HP	6.32	27265.1	7.82-8.86	83000-116000	P00738-1	Infinity	6	Oxidation of M(M263, M343)	0.389495	Haptoglobin isoform Iso 1
#G3	HPT	HP	6.32	27265.1	7.82-8.86	64000-83000	P00738-1	Infinity	2		0.115884	Haptoglobin isoform Iso 1
#G5	HPT	HP	6.32	27265.1	7.82-8.86	40000-52000	P00738-1	Infinity	2		0.115884	Haptoglobin isoform Iso 1
#G6	HPT	HP	6.32	27265.1	7.82-8.86	35000-40000	P00738-1	Infinity	15	Methylation of K(K270); Oxidation of M(M263, M300)	1.27585	Haptoglobin isoform Iso 1
#G7	HPT	HP	6.32	27265.1	7.82-8.86	30000-35000	P00738-1	Infinity	16	Oxidation of M(M263, M300, M343)	1.4041	Haptoglobin isoform Iso 1
#G8	HPT	HP	6.32	27265.1	7.82-8.86	26000-30000	P00738-1	Infinity	2		0.115884	Haptoglobin isoform Iso 1
#H1	HPT	HP	6.32	27265.1	8.86-9.89	116000-up	P00738-1	Infinity	4		0.245197	Haptoglobin isoform Iso 1
#H10	HPT	HP	6.32	27265.1	8.86-9.89	18000-21000	P00738-1	Infinity	2		0.115884	Haptoglobin isoform Iso 1
#H11	HPT	HP	6.32	27265.1	8.86-9.89	15000-18000	P00738-1	Infinity	1	Methylation of K(K94)	0.0563541	Haptoglobin isoform Iso 1
#H2	HPT	HP	6.32	27265.1	8.86-9.89	83000-116000	P00738-1	Infinity	11	Oxidation of M(M263, M300, M343)	0.827699	Haptoglobin isoform Iso 1
#H3	HPT	HP	6.32	27265.1	8.86-9.89	64000-83000	P00738-1	Infinity	3		0.178769	Haptoglobin isoform Iso 1
#H4	HPT	HP	6.32	27265.1	8.86-9.89	52000-64000	P00738-1	Infinity	1		0.0563541	Haptoglobin isoform Iso 1
#H5	HPT	HP	6.32	27265.1	8.86-9.89	40000-52000	P00738-1	Infinity	6	Oxidation of M(M263)	0.389495	Haptoglobin isoform Iso 1
#H6	HPT	HP	6.32	27265.1	8.86-9.89	35000-40000	P00738-1	Infinity	19	Oxidation of M(M263, M300, M343); Phosphorylation of S(S269, S380); Propionamide of C(C266, C381)	1.83388	Haptoglobin isoform Iso 1
#H7	HPT	HP	6.32	27265.1	8.86-9.89	30000-35000	P00738-1	Infinity	12	Oxidation of M(M263, M300, M343)	0.930698	Haptoglobin isoform Iso 1
#H8	HPT	HP	6.32	27265.1	8.86-9.89	26000-30000	P00738-1	Infinity	3		0.178769	Haptoglobin isoform Iso 1
