# Supplementary material for: Evaluation of Haptoglobin and Its Proteoforms as Glioblastoma Markers
Source: Int J Mol Sci. 2021 Jun 18;22(12):6533. doi: 10.3390/ijms22126533 (PMC8234662; doi:10.3390/ijms22126533)
Supplement: Supplementary file 1 [file ijms-22-06533-s001.zip › SupplTable3.xlsx]

## Sheet: Sample GBM
	A glioma cell line (Glia-L)
	2DE sectional analysis

## Sheet: GBM
Position	Protein	Gene	Theoretical pI	Тheoretical MW	Experimental pI	Experimental Mw	UniProt	Score	Pep(sig)	Sequences	Seq(sig)	Amount emPAI	Protein name
#B2	HPT	HP	6.13	45205	4,45-5,11	83000-116000	P00738-1	99	4	3	2	0.17	Haptoglobin isoform Iso 1
#G5	HPT	HP	6.13	45205	7,82-8,86	40000-52000	P00738-1	47	3	3	2	0.17	Haptoglobin isoform Iso 1

## Sheet: Sample LEH
	LEH (human embryonic lung fibroblasts)
	2DE sectional analysis

## Sheet: LEH
Position	Protein	Gene	Theoretical pI	Тheoretical MW	Experimental pI	Experimental Mw	UniProt	Score	Pep(sig)	Sequences	Seq(sig)	Amount emPAI	Protein name
#A1	HPT	HP	6.13	45205	3.7-4.45	116000-up	P00738-1	240	10	6	5	0.48	Haptoglobin isoform Iso 1
#E12	HPT	HP	6.13	45205	6.30-6.88	6000-15000	P00738-1	25	2	3	2	0.17	Haptoglobin isoform Iso 1
#G1	HPT	HP	6.13	45205	7.82-8.86	116000-up	P00738-1	92	4	4	3	0.27	Haptoglobin isoform Iso 1
#G10	HPT	HP	6.13	45205	7.82-8.86	18000-21000	P00738-1	81	6	4	3	0.27	Haptoglobin isoform Iso 1
#G11	HPT	HP	6.13	45205	7.82-8.86	15000-18000	P00738-1	86	9	4	3	0.27	Haptoglobin isoform Iso 1
#G12	HPT	HP	6.13	45205	7.82-8.86	6000-15000	P00738-1	872	20	13	8	1.05	Haptoglobin isoform Iso 1
#G2	HPT	HP	6.13	45205	7.82-8.86	83000-116000	P00738-1	207	11	3	2	0.17	Haptoglobin isoform Iso 1
#G3	HPT	HP	6.13	45205	7.82-8.86	64000-83000	P00738-1	399	15	7	3	0.27	Haptoglobin isoform Iso 1
#G4	HPT	HP	6.13	45205	7.82-8.86	52000-64000	P00738-1	795	69	22	21	5.23	Haptoglobin isoform Iso 1
#G5	HPT	HP	6.13	45205	7.82-8.86	40000-52000	P00738-1	37	2	2	1	0.08	Haptoglobin isoform Iso 1
#G6	HPT	HP	6.13	45205	7.82-8.86	35000-40000	P00738-1	322	5	2	2	0.17	Haptoglobin isoform Iso 1
#G8	HPT	HP	6.13	45205	7.82-8.86	26000-30000	P00738-1	67	10	5	4	0.37	Haptoglobin isoform Iso 1
#G9	HPT	HP	6.13	45205	7.82-8.86	21000-26000	P00738-1	29	2	2	1	0.08	Haptoglobin isoform Iso 1
#H1	HPT	HP	6.13	45205	8.86-9.89	116000-up	P00738-1	108	8	2	1	0.08	Haptoglobin isoform Iso 1
#H2	HPT	HP	6.13	45205	8.86-9.89	83000-116000	P00738-1	81	14	5	5	0.49	Haptoglobin isoform Iso 1
#H3	HPT	HP	6.13	45205	8.86-9.89	64000-83000	P00738-1	198	24	14	11	1.81	Haptoglobin isoform Iso 1
#H4	HPT	HP	6.13	45205	8.86-9.89	52000-64000	P00738-1	1841	50	19	16	2.87	Haptoglobin isoform Iso 1
#H5	HPT	HP	6.13	45205	8.86-9.89	40000-52000	P00738-1	147	13	8	5	0.49	Haptoglobin isoform Iso 1
#H6	HPT	HP	6.13	45205	8.86-9.89	35000-40000	P00738-1	34	3	2	1	0.08	Haptoglobin isoform Iso 1
#H7	HPT	HP	6.13	45205	8.86-9.89	30000-35000	P00738-1	44	3	3	2	0.17	Haptoglobin isoform Iso 1
#H8	HPT	HP	6.13	45205	8.86-9.89	26000-30000	P00738-1	494	17	9	5	0.49	Haptoglobin isoform Iso 1
#H9	HPT	HP	6.13	45205	8.86-9.89	21000-26000	P00738-1	25	2	2	1	0.08	Haptoglobin isoform Iso 1
